# Supplementary material for: Kinetics of Moisture Loss and Oil Absorption of Pork Rinds during Deep-Fat, Microwave-Assisted and Vacuum Frying
Source: Foods. 2021 Dec 6;10(12):3025. doi: 10.3390/foods10123025 (PMC8701915; doi:10.3390/foods10123025)
Supplement: Supplementary file 1 [file foods-10-03025-s001.zip]

Archive with 1 entries (1 files):
- foods-1464674 - supplementary - r2.pdf
